# Supplementary material for: Associations between Tobacco Use, Surges, and Vaccination Status over Time in the COVID-19 Era
Source: Int J Environ Res Public Health. 2023 Jan 9;20(2):1153. doi: 10.3390/ijerph20021153 (PMC9859008; doi:10.3390/ijerph20021153)
Supplement: Supplementary file 1 [file ijerph-20-01153-s001.zip]

Archive with 1 entries (1 files):
- ijerph-2107243-supplementary.pdf
